# Supplementary material for: Arkas: Rapid reproducible RNAseq analysis
Source: F1000Res. 2017 Jun 21;6:586. Originally published 2017 Apr 27. [Version 2] doi: 10.12688/f1000research.11355.2 (PMC5553089; doi:10.12688/f1000research.11355.2)
Supplement: Supplementary file 1 [file f1000research-6-12854-s0000.tgz]

Archive with 1 entries (1 files):
- 50fcb0bf-5010-495e-8979-78aa77f5017c.csv
