# Supplementary material for: Arkas: Rapid reproducible RNAseq analysis
Source: F1000Res. 2017 Jun 21;6:586. Originally published 2017 Apr 27. [Version 2] doi: 10.12688/f1000research.11355.2 (PMC5553089; doi:10.12688/f1000research.11355.2)
Supplement: Supplementary file 2 [file f1000research-6-12854-s0001.tgz]

Archive with 1 entries (1 files):
- ba96d3f8-811b-40d7-af1b-e6d1bc6cb237.csv
